# Supplementary material for: Nanocarrier-mediated probiotic delivery: a systematic meta-analysis assessing the biological effects
Source: Sci Rep. 2024 Jan 5;14:631. doi: 10.1038/s41598-023-50972-x (PMC10770044; doi:10.1038/s41598-023-50972-x)
Supplement: Supplementary file 1 — Supplementary Information. [file 41598_2023_50972_MOESM1_ESM.xls]

## Sheet: 86 excluded
Article Title	DOI
Polymeric micelles for the delivery of poorly soluble drugs: From nanoformulation to clinical approval	https://doi.org/10.1016/j.addr.2020.09.009
Fabrication of stable zein nanoparticles coated with soluble soybean polysaccharide for encapsulation of quercetin	https://doi.org/10.1016/j.foodhyd.2018.08.002
Resveratrol encapsulation in core-shell biopolymer nanoparticles: Impact on antioxidant and anticancer activities	http://dx.doi.org/10.1016/j.foodhyd.2016.10.029
Encapsulation of resveratrol in zein/pectin core-shell nanoparticles: Stability, bioaccessibility, and antioxidant capacity after simulated gastrointestinal digestion	https://doi.org/10.1016/j.foodhyd.2019.02.039
Encapsulation of food bioactives and nutraceuticals by various chitosan-based nanocarriers	https://doi.org/10.1016/j.foodhyd.2020.105774
Advances in structural design of lipid-based nanoparticle carriers for delivery of macromolecular drugs, phytochemicals and anti-tumor agents	http://dx.doi.org/10.1016/j.cis.2017.04.006
Nitrogen-doped carbon nanosheets containing Fe3C nanoparticles encapsulated in nitrogen-doped graphene shells for high-performance electromagnetic wave absorbing materials	https://doi.org/10.1016/j.carbon.2018.08.073
Core-shell FeCo@carbon nanoparticles encapsulated in polydopaminederived carbon nanocages for efficient microwave absorption	https://doi.org/10.1016/j.carbon.2019.01.082
Comparative study of encapsulated peppermint and green tea essential oils in chitosan nanoparticles: Encapsulation, thermal stability, in-vitro release, antioxidant and antibacterial activities	https://doi.org/10.1016/j.ijbiomac.2018.12.161
Bio-inspired encapsulation and functionalization of iron oxide nanoparticles for biomedical applications	https://doi.org/10.1016/j.eurpolymj.2019.109371
Advances in micro and nano-encapsulation of bioactive compounds using biopolymer and lipid-based transporters	https://doi.org/10.1016/j.tifs.2018.05.018
Lipid-polymer hybrid nanoparticles: Synthesis strategies and biomedical applications	https://doi.org/10.1016/j.mimet.2019.03.017
Biodegradable zein active film containing chitosan nanoparticle encapsulated with pomegranate peel extract for food packaging	https://doi.org/10.1016/j.fpsl.2020.100511
Probiotic: conceptualization from a new approach	https://doi.org/10.1016/j.cofs.2020.03.009
Nano-encapsulation of catechin in starch nanoparticles: Characterization, release behavior and bioactivity retention during simulated in-vitro digestion	https://doi.org/10.1016/j.foodchem.2018.07.024
Protein-based nanoparticles: From preparation to encapsulation of active molecules	http://dx.doi.org/10.1016/j.ijpharm.2017.01.067
Nanoprecipitation process: From encapsulation to drug delivery	http://dx.doi.org/10.1016/j.ijpharm.2017.08.064
Natural biodegradable polymers based nano-formulations for drug delivery: A review	https://doi.org/10.1016/j.ijpharm.2019.03.011
Analytical characterization of liposomes and other lipid nanoparticlesfor drug delivery	https://doi.org/10.1016/j.jpba.2020.113642
Probiotics for cancer alternative prevention and treatment	https://doi.org/10.1016/j.biopha.2020.110409
Immune boosting functional foods and their mechanisms: A critical evaluation of probiotics and prebiotics	https://doi.org/10.1016/j.biopha.2020.110625
Interactions between probiotics and pathogenic microorganisms in hosts and foods: A review	https://doi.org/10.1016/j.tifs.2019.11.022
Metal-organic frameworks derived platinum-cobalt bimetallic nanoparticles in nitrogen-doped hollow porous carbon capsules as a highly active and durable catalyst for oxygen reduction reaction	https://doi.org/10.1016/j.apcatb.2017.11.077
Co4N nanoparticles encapsulated in N-doped carbon box as tri-functional catalyst for Zn-air battery and overall water splitting	https://doi.org/10.1016/j.apcatb.2020.119104
Multifunctional gold coated iron oxide core-shell nanoparticles stabilized using thiolated sodium alginate for biomedical applications	http://dx.doi.org/10.1016/j.msec.2017.05.079
Yeasts as probiotics: Mechanisms, outcomes, and future potential	https://doi.org/10.1016/j.fgb.2020.103333
Encapsulation of NiO nanoparticles in mesoporous carbon nanospheres for advanced energy storage	http://dx.doi.org/10.1016/j.cej.2016.09.061
Green synthesis of lignin nanoparticle in aqueous hydrotropic solution toward broadening the window for its processing and application	https://doi.org/10.1016/j.cej.2018.04.020
Emulsion-based synchronous pesticide encapsulation and surface modification of mesoporous silica nanoparticles with carboxymethyl chitosan for controlled azoxystrobin release	https://doi.org/10.1016/j.cej.2018.05.008
Safety aspects of next generation probiotics	https://doi.org/10.1016/j.cofs.2018.09.001
Sources, formulations, advanced delivery and health benefits of probiotics	https://doi.org/10.1016/j.cofs.2020.01.003
Stress matters: Randomized controlled trial on the effect of probiotics on neurocognition	https://doi.org/10.1016/j.ynstr.2018.100141
Using probiotics to improve swine gut health and nutrient utilization	http://dx.doi.org/10.1016/j.aninu.2017.06.007
Food biopolymers-derived nanogels for encapsulation and delivery of biologically active compounds: A perspective review	https://doi.org/10.1016/j.fhfh.2022.100079
Beneficial Effects of Probiotic Consumption on the Immune System	https://doi.org/10.1159/000496426
Immunomodulatory Effects of Probiotics on Cytokine Profiles	https://doi.org/10.1155/2018/8063647
Encapsulation of Ni3Fe Nanoparticles in N-Doped Carbon Nanotube–Grafted Carbon Nanofibers as High-Efficiency Hydrogen Evolution Electrocatalysts	https://doi.org/10.1002/adfm.201805828
In Situ Encapsulation of Iron Complex Nanoparticles into Biomass-Derived Heteroatom-Enriched Carbon Nanotubes for High-Performance Supercapacitors	https://doi.org/10.1002/aenm.201803221
Co(OH)2 Nanoparticle-Encapsulating Conductive Nanowires Array: Room-Temperature Electrochemical Preparation for High-Performance Water Oxidation Electrocatalysis	https://doi.org/10.1002/adma.201705366
Magnetic Mesoporous Silica Nanoparticles Cloaked by Red Blood Cell Membranes: Applications in Cancer Therapy	https://doi.org/10.1002/anie.201712996
Probiotics in poultry feed: A comprehensive review	https://doi.org/10.1111/jpn.13454
Benefaction of probiotics for human health: A review	https://doi.org/10.1016/j.jfda.2018.01.002
Encapsulation of Metal Nanoparticle Catalysts Within Mesoporous Zeolites and Their Enhanced Catalytic Performances: A Review	https://doi.org/10.3389/fchem.2018.00550
Probiotics May Have Beneficial Effects in Parkinson’s Disease: In vitro Evidence	https://doi.org/10.3389/fimmu.2019.00969
Emerging Trends in “Smart Probiotics”: Functional Consideration for the Development of Novel Health and Industrial Applications	https://doi.org/10.3389/fmicb.2017.01889
Probiotics as Means of Diseases Control in Aquaculture, a Review of Current Knowledge and Future Perspectives	https://doi.org/10.3389/fmicb.2018.02429
Probiotics: Reiterating What They Are and What They Are Not	https://doi.org/10.3389/fmicb.2019.00424
Bacillus As Potential Probiotics: Status, Concerns, and Future Perspectives	https://doi.org/10.3389/fmicb.2017.01490
Emerging Health Concepts in the Probiotics Field: Streamlining the Definitions	https://doi.org/10.3389/fmicb.2019.01047
Antidepressive Mechanisms of Probiotics and Their Therapeutic Potential	https://doi.org/10.3389/fmicb.2019.01047
Encapsulated Metal Nanoparticles for Catalysis	https://dx.doi.org/10.1021/acs.chemrev.0c00237
Probiotics importance and their immunomodulatory properties	https://doi.org/10.1002/jcp.27559
Importance of probiotics in the prevention and treatment of colorectal cancer	https://doi.org/10.1002/jcp.28473
Mechanisms responsible for the hypocholesterolaemic effect of regular consumption of probiotics	https://doi.org/10.1017/S0954422416000226
Probiotics and Colon Cancer	https://doi.org/10.3390/microorganisms7030066
Therapeutic Nanoparticles and Their Targeted Delivery Applications	https://doi.org/10.3390/molecules25092193
A Review of Biodegradable Natural Polymer-Based Nanoparticles for Drug Delivery Applications	https://doi.org/10.3390/nano10101970
Probiotics and prebiotics in intestinal health and disease: from biology to the clinic	https://doi.org/10.1038/s41575-019-0173-3
The pros, cons, and many unknowns of probiotics	https://doi.org/10.1038/s41591-019-0439-x
Next-generation probiotics – do they open new therapeutic strategies for cancer patients?	https://doi.org/10.1080/19490976.2022.2035659
Effects of Probiotics, Prebiotics, and Synbiotics on Human Health	https://doi.org/10.3390/nu9091021
Oscillospira - a candidate for the next-generation probiotics	https://doi.org/10.1080/19490976.2021.1987783
Enhancement of Curcumin Bioavailability by Encapsulation in Sophorolipid-Coated Nanoparticles: An in Vitro and in Vivo Study	https://doi.org/10.1021/acs.jafc.7b05478
Probiotics for periodontal health—Current molecular findings	https://doi.org/10.1111/prd.12382
Bioactive Loaded Novel Nano-Formulations for Targeted Drug Delivery and Their Therapeutic Potential	https://doi.org/10.3390/pharmaceutics14051091
Phytol-loaded PLGA nanoparticle as a modulator of Alzheimer’s toxic Aβ peptide aggregation and fibrillation associated with impaired neuronal cell function	https://doi.org/10.1080/21691401.2017.1391822
AGA Clinical Practice Guidelines on the Role of Probiotics in the Management of Gastrointestinal Disorders	https://doi.org/10.1053/j.gastro.2020.05.059
Personalized Gut Mucosal Colonization Resistance to Empiric Probiotics Is Associated with Unique Host and Microbiome Features	https://doi.org/10.1016/j.cell.2018.08.041
Probiotics of Diverse Origin and Their Therapeutic Applications: A Review	https://doi.org/10.1080/07315724.2019.1691957
Stabilization of Metal Nanoparticle Catalysts via Encapsulation in Mesoporous Zeolites by Steam-Assisted Recrystallization	https://doi.org/10.1021/acsanm.9b02205
Recent advances on liposomal nanoparticles: synthesis, characterization and biomedical applications	https://doi.org/10.1080/21691401.2017.1282496
Encapsulation of Bacterial Metabolic Infiltrates Isolated from Different Bacillus Strains in Chitosan Nanoparticles as Potential Green Chemistry-Based Biocontrol Agents against Radopholus similis	https://doi.org/10.7569/JRM.2017.634119
Helicobacter pylori treatment: antibiotics or probiotics	https://doi.org/10.1007/s00253-017-8535-7
Psychobiotics: The Next‑Generation Probiotics for the Brain	https://doi.org/10.1007/s00284-020-02289-5
Recent Advancements in the Development of Modern Probiotics for Restoring Human Gut Microbiome Dysbiosis	https://doi.org/10.1007/s12088-019-00808-y
An Evaluation of Curcumin-Encapsulated Chitosan Nanoparticles for Transdermal Delivery	https://doi.org/10.1208/s12249-018-1279-6
International Society of Sports Nutrition Position Stand: Probiotics	https://doi.org/10.1186/s12970-019-0329-0
Use of Probiotics and Oral Health	https://doi.org/10.1007/s40496-017-0159-6
Self-tunable engineered yeast probiotics for the treatment of inflammatory bowel disease	https://doi.org/10.1038/s41591-021-01390-x
Controllable Microfluidic Production of Drug-Loaded PLGA Nanoparticles Using Partially Water-Miscible Mixed Solvent Microdroplets as a Precursor	https://doi.org/10.1038/s41598-017-05184-5
Pterocarpus marsupium Roxb. Heartwood extract synthesized chitosan nanoparticles and its biomedical applications	https://doi.org/10.1186/s43141-020-00033-x
Dietary fiber and probiotics influence the gut microbiome and melanoma immunotherapy response	10.1126/science.aaz7015
A lipid-encapsulated mRNA encoding a potently neutralizing human monoclonal antibody protects against chikungunya infection	10.1126/sciimmunol.aaw664
Nanoparticle-Based Nanomedicines to Promote Cancer Immunotherapy: Recent Advances and Future Directions	https://doi.org/10.1002/smll.201900262
Some current applications, limitations and future perspectives of lactic acid bacteria as probiotics	https://doi.org/10.1080/16546628.2017.1318034
Nickel Nanoparticle Encapsulated in Few-Layer Nitrogen-Doped Graphene Supported by Nitrogen-Doped Graphite Sheets as a High-Performance Electromagnetic Wave Absorbing Material	https://doi.org/10.1021/acsami.7b15559

## Sheet: Review article
Article Title	DOI
Enhancement of oral bioavailability of natural compounds and probiotics by mucoadhesive tailored biopolymer-based nanoparticles: A review	https://doi.org/10.1016/j.foodhyd.2021.106772
Nanobiotechnological prospects of probiotic microflora: Synthesis, mechanism, and applications	http://dx.doi.org/10.1016/j.scitotenv.2022.156212
Nanotechnology impacting probiotics and prebiotics: a paradigm shift in nutraceuticals technology	https://doi.org/10.1016/j.ijfoodmicro.2022.110083
A review on anticancer, antibacterial and photo catalytic activity of various nanoparticles synthesized by probiotics	https://doi.org/10.1016/j.jbiotec.2022.06.005
Novel nano-encapsulated probiotic agents: Encapsulate materials, delivery, and encapsulation systems	https://doi.org/10.1016/j.jconrel.2022.06.061
Biomaterial-based encapsulated probiotics for biomedical applications: Current status and future perspectives	https://doi.org/10.1016/j.matdes.2021.110018
Green synthesis, characterization and applications of iron and zinc nanoparticles by probiotics	https://doi.org/10.1016/j.foodres.2022.111097
A Review: Matrix Metallopeptidase-9 Nanoparticles Targeted for the Treatment of Diabetic Foot Ulcers	https://doi.org/10.2147/JMDH.S343085
Biogenic Selenium Nanoparticles and Their Anticancer Effects Pertaining to Probiotic Bacteria—A Review	https://doi.org/10.3390/antiox11101916
Nanoencapsulation for Probiotic Delivery	https://doi.org/10.1021/acsnano.1c09951
Nanomaterial-based encapsulation for controlled gastrointestinal delivery of viable probiotic bacteria	https://doi.org/10.1039/d0na00952k
Fermented cereal beverages: from probiotic, prebiotic and synbiotic towards Nanoscience designed healthy drinks	https://doi.org/10.1111/lam.12740
Nanoparticle based periodontal drug delivery – A review on current trends and future perspectives	https://doi.org/10.1016/j.sdentj.2022.09.006
The mechanistic effects of human digestion on magnesium oxide nanoparticles: implications for probiotics Lacticaseibacillus rhamnosus GG and Bifidobacterium bifidum VPI 1124	https://doi.org/10.1039/d2en00150k.
Membrane Vesicles Derived from GutMicrobiota and Probiotics: Cutting-Edge Therapeutic Approaches forMultidrug-Resistant Superbugs Linked to Neurological Anomalies	https://doi.org/10.3390/pharmaceutics14112370
Delivery Strategies of Probiotics from Nano- and Microparticles: Trends in the Treatment of Inflammatory Bowel Disease—An Overview	https://doi.org/10.3390/pharmaceutics15112600
Probiotic‐derived nanoparticles inhibit ALD through intestinal miR194 suppression and subsequent FXR activation	https://doi.org/10.1002/hep.32608
Targeted Delivery of Probiotics: Perspectives on Research and Commercialization	https://doi.org/10.1007/s12602-021-09791-7
Probiotics are a good choice for the treatment of bacterial vaginosis: a meta‑analysis of randomized controlled trial	https://doi.org/10.1186/s12978-022-01449-z
Bacteria-carried Iron Oxide Nanoparticles for Treatment of Anemia	https://dx.doi.org/10.1021/acs.bioconjchem.8b00245
New insights into the role of nanotechnology in microbial food safety	https://doi.org/10.1007/s13205-020-02409-9
Advances in Spray-Drying Encapsulation of Food Bioactive Ingredients: From Microcapsules to Nanocapsules	https://doi.org/10.1146/annurev-food-032818-121641
Nanoencapsulation of Promising Bioactive Compounds to Improve Their Absorption, Stability, Functionality and the Appearance of the Final Food Products	https://doi.org/10.3390/molecules26061547
A Review: Matrix Metallopeptidase-9 Nanoparticles Targeted for the Treatment of Diabetic Foot Ulcers	https://doi.org/10.2147/jmdh.s343085
Application of Polysaccharide-Based Hydrogels as Probiotic Delivery Systems	https://doi.org/10.3390/gels4020047
Hydrogels as promising carriers for the delivery of food bioactive ingredients	https://doi.org/10.3389/fnut.2022.1006520
Development of a Novel Oral Delivery Vehicle for Probiotics	https://doi.org/10.2174/1381612826666200210111925
Novel Strategies for Efficient Production and Delivery of Live Biotherapeutics and Biotechnological Uses of Lactococcus lactis: The Lactic Acid Bacterium Model	https://doi.org/10.3389/fbioe.2020.517166
Probiotics as a Tool to Biosynthesize Metallic Nanoparticles: Research Reports and Patents Survey	https://doi.org/10.2174/1872211311666170313124335
Precise oral delivery systems for probiotics: A review	https://doi.org/10.1016/j.jconrel.2022.10.030
Biogenic Selenium Nanoparticles and Their Anticancer Effects Pertaining to Probiotic Bacteria—A Review	https://doi.org/10.3390/antiox11101916
Treatment challenges and delivery systems in immunomodulation and probiotic therapies for periodontitis	https://doi.org/10.1080/17425247.2021.1908260
Sustainable microbial cell nanofactory for zinc oxide nanoparticles production by zinc-tolerant probiotic Lactobacillus plantarum strain TA4	https://doi.org/10.1186/s12934-020-1279-6
Pectin-decorated magnetite nanoparticles as both iron delivery systems and protective matrices for probiotic bacteria	https://doi.org/10.1016/j.colsurfb.2019.04.049
Encapsulation, protection, and delivery of bioactive proteins and peptides using nanoparticle and microparticle systems: A review	https://doi.org/10.1016/j.cis.2018.02.002
Quantitative microbiological risk assessment of complex microbial community in Prawn farm wastewater and applicability of nanoparticles and probiotics for eliminating of antibiotic-resistant bacteria	https://doi.org/10.1016/j.jhazmat.2021.126418
Advancement in Therapeutic Intervention of Prebiotic-Based Nanoparticles for Colonic Diseases	https://doi.org/10.2147%2FIJN.S390102
Green synthesis, characterization and applications of iron and zinc nanoparticles by probiotics	https://doi.org/10.1016/j.foodres.2022.111097
A New Method of Producing a Natural Antibacterial Peptide by Encapsulated Probiotics Internalized with Inulin Nanoparticles as Prebiotics	https://doi.org/10.4014/jmb.1712.12008
Importance of Nanocarriers and Probiotics in the Treatment of Ulcerative Colitis	http://dx.doi.org/10.22270/jddt.v9i6-s.3727
Application of Polysaccharide-Based Hydrogels as Probiotic Delivery Systems	https://doi.org/10.3390/gels4020047

## Sheet: NPviability not provided in min
Article Title	DOI
Living Lactobacillus–ZnO nanoparticles hybrids as antimicrobial and antibiofilm coatings for wound dressing application	https://doi.org/10.1016/j.msec.2021.112457
Preparation, characteristics and antioxidant activity of polysaccharides and proteins-capped selenium nanoparticles synthesized by Lactobacillus casei ATCC 393	https://doi.org/10.1016/j.carbpol.2018.04.110
In Vitro Antibacterial and Wound Healing Activities Evoked by Silver Nanoparticles Synthesized through Probiotic Bacteria	https://doi.org/10.3390/antibiotics12010141
Magneto-optical hyperthermia agents based on probiotic bacteria loaded with magnetic and gold nanoparticles	https://doi.org/10.1039/d1nr08513a
Effects of food matrix and probiotics on the bioavailability of curcumin in different nanoformulations	https://doi.org/10.1002/jsfa.11215
Silver and Hyaluronic Acid-Coated Gold Nanoparticles Modulate the Metabolism of a Model Human Gut Bacterium Lactobacillus casei	https://doi.org/10.3390/nano12193377
Green Synthesized Silver Nanoparticles Using Lactobacillus Acidophilus as an Antioxidant, Antimicrobial, and Antibiofilm Agent Against Multi‑drug Resistant Enteroaggregative Escherichia Coli	https://doi.org/10.1007/s12602-022-09961-1
Selenium Nanoparticles-Enriched Lactobacillus casei ATCC 393 Prevents Cognitive Dysfunction in Mice Through Modulating Microbiota-Gut-Brain Axis	https://doi.org/10.2147/ijn.s374024
Efect of Dietary Lactobacillus casei on Physiometabolic Responses and Liver Histopathology in Common Carp (Cyprinus carpio) After Exposure to Iron Oxide Nanoparticles	https://doi.org/10.1007/s12011-021-02906-9
Carboxymethyl konjac glucomannan-chitosan complex nanogels stabilized double emulsions incorporated into alginate hydrogel beads for the encapsulation, protection and delivery of probiotics	https://doi.org/10.1016/j.carbpol.2022.119438
Survival of probiotic bacteria in the presence of food grade nanoparticles from chocolates: an in vitro and in vivo study	https://doi.org/10.1007/s00253-019-09918-5
Nanodrug-loaded Bifidobacterium bifidum conjugated with anti-death receptor antibody for tumor-targeted photodynamic and sonodynamic synergistic therapy	https://doi.org/10.1016/j.actbio.2022.05.016
Biogenic Synthesis of Novel Functionalized Selenium Nanoparticles by Lactobacillus casei ATCC 393 and Its Protective Effects on Intestinal Barrier Dysfunction Caused by Enterotoxigenic Escherichia coli K88	https://doi.org/10.3389/fmicb.2018.01129
Pullulan Nanoparticles as Prebiotics Enhance the Antibacterial Properties of Lactobacillus plantarum Through the Induction of Mild Stress in Probiotics	https://doi.org/10.3389/fmicb.2019.00142
Preparation, characteristic and anti-inflammatory effect of selenium nanoparticle-enriched probiotic strain Enterococcus durans A8-1	https://doi.org/10.1016/j.jtemb.2022.127056
Phthalyl starch nanoparticles as prebiotics enhanced nisin production in Lactococcus lactis through the induction of mild stress in probiotics	https://doi.org/10.1111/jam.14735
Characterization of Biosynthesized Silver Nanoparticles Using Lactobacillus rhamnosus GG and its In Vitro Assessment Against Colorectal Cancer Cells	https://doi.org/10.1007/s12602-019-09530-z
Isolation and Identification of Lactococcus lactis and Weissella cibaria Strains from Fermented Beetroot and an Investigation of Their Properties as Potential Starter Cultures and Probioti	https://doi.org/10.3390/foods11152257
Pectin-decorated magnetite nanoparticles as both iron delivery systems and protective matrices for probiotic bacteria	https://doi.org/10.1016/j.colsurfb.2019.04.049
The application of multi-particulate microcapsule containing probiotic bacteria and inulin nanoparticles in enhancing the probiotic survivability in yoghurt	https://doi.org/10.1016/j.bcab.2019.101391
A Probiotic Spore-Based Oral Autonomous Nanoparticles Generator for Cancer Therapy	https://doi.org/10.1002/adma.201903793

## Sheet: Meta-analysis
Article Title	DOI
A systematic review and meta-analysis of fish oil encapsulation within different micro/nanocarriers	https://doi.org/10.1080/10408398.2020.1848793
A Systematic Review and Meta-Analysis on the Effects of Probiotic Species on Iron Absorption and Iron Status	https://doi.org/10.3390/nu11122938
Probiotics for the treatment of women with bacterial vaginosis: A systematic review and meta-analysis of randomized clinical trials	https://doi.org/10.1016/j.ejphar.2019.172660
Meta-analysis of randomized controlled trials of the effects of probiotics on type 2 diabetes in adults	https://doi.org/10.1016/j.clnu.2021.11.037
Probiotics as treatment for food allergies among pediatric patients: a meta-analysis	https://doi.org/10.1186/s40413-018-0204-5
Meta-analysis of responses of broiler chickens to Bacillus supplementation: Intestinal histomorphometry and blood immunoglobulin	https://doi.org/10.1515/opag-2022-0110
Meta-analysis of the potential of dietary Bacillus spp. in improving growth performance traits in broiler chickens	https://doi.org/10.1515/opag-2022-0123
A systematic review and meta-analysis on the efficacy of probiotics for bacterial vaginosis	https://doi.org/10.26355/eurrev_202201_27752
Probiotics Reduce Postoperative Infections in Patients Undergoing Colorectal Surgery: A Systematic Review and Meta-Analysis	https://doi.org/10.1155/2017/6029075
A systematic review and meta-analysis of fish oil encapsulation within different micro/nanocarriers	https://doi.org/10.1080/10408398.2020.1848793
Composition of the Gut Microbiota in Attention Deficit Hyperactivity Disorder: A Systematic Review and Meta-Analysis	https://doi.org/10.3389/fendo.2022.838941
Meta-Analysis: Randomized Trials of Lactobacillus plantarum on Immune Regulation Over the Last Decades	https://doi.org/10.3389/fimmu.2021.643420
The effect of probiotics, prebiotics or synbiotics on metabolic outcomes in individuals with diabetes: a systematic review and meta-analysis	https://doi.org/10.1007/s00125-020-05295-1
The Effects of Probiotics, Prebiotics and Synbiotics in Non-Alcoholic Fat Liver Disease (NAFLD) and Non-Alcoholic Steatohepatitis (NASH): A Systematic Review	https://doi.org/10.3390/ijms23158805

## Sheet: Case studies
Article Title	DOI
The Effects of Probiotics, Prebiotics and Synbiotics in Non-Alcoholic Fat Liver Disease (NAFLD) and Non-Alcoholic Steatohepatitis (NASH): A Systematic Review	https://doi.org/10.1016/j.jcrc.2022.154094
Probiotics for pain of osteoarthritis; An N-of-1 trial of individual effects	https://doi.org/10.1016/j.ctim.2020.102548
A case of pyometrocolpos with Bifidobacterium species	http://dx.doi.org/10.1016/j.anaerobe.2017.01.007
Does probiotic bacteremia in premature infants impact clinically relevant outcomes? A case report and updated review of literature	https://doi.org/10.1016/j.clnesp.2020.05.020
Involving seldom-heard groups in a PPI process to inform the design of a proposed trial on the use of probiotics to prevent preterm birth: a case study	https://doi.org/10.1186/s40900-017-0061-3
Comparison of consumer-based methodologies for optimizing the development of new products: A case study with probiotic chocolate flavored milk	https://doi.org/10.1177/1082013220973803
Lactobacillus: the not so friendly bacteria	https://doi.org/10.1136/bcr-2016-218423
Lactobacillus rhamnosus sepsis, endocarditis and septic emboli in a patient with ulcerative colitis taking probiotics	https://doi.org/10.1136/bcr-2022-249020
Involving seldom-heard groups in a PPI process to inform the design of a proposed trial on the use of probiotics to prevent preterm birth: a case study	https://doi.org/10.1186/s40900-017-0061-3
Role of Probiotics in the Management of COVID-19: A Computational Perspective	https://doi.org/10.3390/nu14020274
Bacteraemia Caused by Probiotic Strains of Lacticaseibacillus rhamnosus—Case Studies Highlighting the Need for Careful Thought before Using Microbes for Health Benefits	https://doi.org/10.3390/pathogens11090977
Microencapsulation May Preserve the Viability of Probiotic Bacteria During a Baking Process and Digestion: A Case Study with Bifidobacterium animalis Subsp. lactis in Bread	https://doi.org/10.1007/s00284-020-02292-w
Feasibility of Genome-Wide Screening for Biosafety Assessment of Probiotics: A Case Study of Lactobacillus helveticus MTCC 5463	https://doi.org/10.1007/s12602-015-9199-1

## Sheet: Full text unavailable
Article Title	DOI
Probiotic Lactobacillus Adds WO3 in Its Nanomenu	https://doi.org/10.1166/jbns.2010.1023
A Systematic Review and Meta-Analysis: The Effectiveness of Probiotics for Viral Gastroenteritis	https://doi.org/10.2174/1389201021666200416123931
Microbial cell factories a new dimension in bio-nanotechnology: exploring the robustness of nature	https://doi.org/10.1080/1040841X.2021.1977779
Impact of Probiotic Lactococcus lactis and Titanium Dioxide Nanoparticles on the Expression of Klebsiella pneumoniae Biofilm Genes; a Comparative Study	https://doi.org/10.3103/S0891416821010067
Nanoparticles as Budding Trends in Colon Drug Delivery for the Management of Ulcerative Colitis	https://doi.org/10.22270/jddt.v9i6-s.3727
A Meta-analysis of Randomized Controlled Trials of the Effect of Probiotic Food or Supplement on Glycemic Response and Body Mass Index in Patients with Type 2 Diabetes, Updating the Evidence	https://doi.org/10.2174/1573399816666200812151029
Biogenic Nanoselenium Particles Effectively Attenuate Oxidative Stress-Induced Intestinal Epithelial Barrier Injury by Activating the Nrf2 Antioxidant Pathway	https://doi.org/10.1016/bs.aambs.2022.05.003
A comparative account of biogenic synthesis of silver nanoparticles using in-house potential probiotics and their antimicrobial activity against challenging antibiotic resistant pathogens	http://dx.doi.org/10.2174/1872211311666170313124335
Antioxidant and anti-apoptotic effects of selenium nanoparticles and Lactobacillus casei on mice testis after X-ray	https://doi.org/10.1111/and.14591
Probiotic-Inspired Nanomedicine Restores Intestinal Homeostasis in Colitis by Regulating Redox Balance, Immune Responses, and the Gut Microbiome	https://doi.org/10.1002/adma.202207890
Novel Approach with Controlled Nucleation and Growth for Green Synthesis of Size-Controlled Cyclodextrin-Based Metal–Organic Frameworks Based on Short-Chain Starch Nanoparticles	https://doi.org/10.1080/10408398.2022.2028127
The effect of Lactobacillus casei and Bacillus coagulans probiotics on liver damage induced by silver nanoparticles and expression of Bax, Bcl2 and Caspase 3 genes in male rats	https://doi.org/10.4081/ejtm.2022.10673
Light-Sensitive Lactococcus lactis for Microbe-Gut-Brain Axis Regulating via Upconversion Optogenetic Micro-Nano System	https://doi.org/10.1021/acsnano.1c11536
Advancements in the Pharmaceutical Applications of Probiotics: Dosage Forms and Formulation Technolog	https://doi.org/10.2147/IJN.S337427
Green synthesis of nanoparticles by probiotics and their application	https://doi.org/10.1016/bs.aambs.2022.05.003
The mechanistic effects of human digestion on magnesium oxide nanoparticles: implications for probiotics Lacticaseibacillus rhamnosus GG and Bifidobacterium bifidum VPI 1124	https://doi.org/10.1039/D2EN00150K
Effects of Supplemental Feeding of Common Carp (Cyprinus carpio) with Iron Nanoparticles and Probiotic Lactobacillus on Blood Biochemical Factors	https://doi.org/10.1134/S1062359021020163
Microencapsulation of Lactobacillus plantarum 299v and its storage in kuini juice	https://doi.org/10.21161/mjm.190398
THE PRODUCTION OF PROBIOTIC SCALLION YOGURT: VIABILITY OF LACTOBACILLUS ACIDOPLILUS FREELY AND MICROENCAPSULATED IN THE PRODUCT

## Sheet: Lack of info about np encap.
Article Title	DOI
Isolation and Characterization of Membrane Vesicles from Lactobacillus Species	10.21769/BioProtoc.4145
Microencapsulation of Lactobacillus acidophilus LA-5 and Bifidobacterium animalis BB-12 in pectin and sodium alginate: A comparative study on viability, stability, and structure	10.1002/fsn3.2470
The efficacy of three double-microencapsulation methods for preservation of probiotic bacteria	https://doi.org/10.1038/s41598-021-93263-z
Microencapsulation of Lactobacillus acidophilus La-05 and incorporation in vegan milks: Physicochemical characteristics and survival during storage, exposure to stress conditions, and simulated gastrointestinal digestion	https://doi.org/10.1016/j.foodres.2020.109295
Symbiotic microencapsulation of Lactococcus lactis subsp. lactis R7 using whey and inulin by spray drying	https://doi.org/10.1016/j.lwt.2019.108411
Influence of Different Prebiotics on Viability of Lactobacillus casei, Lactobacillus plantarum and Lactobacillus rhamnosus Encapsulated in Alginate Microcapsules	https://doi.org/10.3390/foods10040710
Effect of double alginate microencapsulation on in vitro digestibility and thermal tolerance of Lactobacillus plantarum NCDC201 and L. casei NCDC297	https://doi.org/10.1016/j.lwt.2017.04.036
Effect of Alginate-Microencapsulated Hydrogels on the Survival of Lactobacillus rhamnosus under Simulated Gastrointestinal Conditions	https://doi.org/10.3390/foods10091999
Single and double layered microencapsulation of probiotics by spray drying and spray chilling	https://doi.org/10.1016/j.lwt.2017.03.060
Microencapsulation of probiotics by efficient vibration technology	https://doi.org/10.1080/02652048.2017.1390005
Microencapsulation of Lactobacillus casei Shirota by spray drying using different combinations of wall materials and application for probiotic dairy dessert	10.1111/jfpp.13198
Microencapsulation of Probiotic Lactobacillus acidophilus KBL409 by Extrusion Technology to Enhance Survival under Simulated Intestinal and Freeze-Drying Conditions	https://doi.org/10.4014/jmb.1903.03018
Characterization of potential probiotic strain, L. reuteri B2, and its microencapsulation using alginate-based biopolymers	https://doi.org/10.1016/j.ijbiomac.2021.04.177
Microencapsulation of probiotic lactobacilli with shellac as moisture barrier and to allow controlled release	https://doi.org/10.1002/jsfa.10685
Use of gelatin and gum arabic for microencapsulation of probiotic cells from Lactobacillus plantarum by a dual process combining double emulsification followed by complex coacervation	https://doi.org/10.1016/j.ijbiomac.2019.04.110
Growth and survival of microencapsulated probiotics prepared by emulsion and internal gelation	https://doi.org/10.1007/s13197-019-03616-w
Microencapsulation increases survival of the probiotic L .plantarum IS-10506, but not E. faecium IS-27526 in a dynamic, computer-controlled in vitro model of the upper gastrointestinal tract	https://doi.org/10.1111/jam.13740
Microencapsulation of probiotic and prebiotic in alginate-chitosan capsules and its effect on viability under heat process in shrimp feeding	https://doi.org/10.1016/j.matpr.2017.06.111
Microencapsulation of probiotics for incorporation in cream biscuits	https://doi.org/10.1007/s11694-018-9835-z
Microencapsulation of Probiotic Lactobacillus helveticus with Different Wall Materials by Spray Drying	https://doi.org/10.33263/BRIAC114.1122111232
Microencapsulation of probiotics in multi-polysaccharide microcapsules by electro-hydrodynamic atomization and incorporation into ice-cream formulation	https://doi.org/10.1016/j.foostr.2020.100147
Symbiotic microencapsulation to enhance Lactobacillus acidophilus survival	https://doi.org/10.1016/j.lwt.2017.11.026
Novel microencapsulated probiotic blend for use in metabolic syndrome: design and in-vivo analysis	https://doi.org/10.1080/21691401.2018.1489270
Enhancing the Viability Rate of Probiotic by Co-Encapsulating with Prebiotic in Alginate Microcapsules Supplemented to Cupcake Production	http://dx.doi.org/10.4014/mbl.1910.10015
Microencapsulation of Lactobacillus salivarious Li01 for enhanced storage viability and targeted delivery to gut microbiota	https://doi.org/10.1016/j.foodhyd.2017.05.033
Alginate based nanocomposite for microencapsulation of probiotic: Effect of cellulose nanocrystal (CNC) and lecithin	https://doi.org/10.1016/j.carbpol.2017.03.032
Viability of microencapsulated and non-microencapsulated Lactobacilli in a commercial beverage	https://doi.org/10.1016/j.btre.2020.e00432
Production of Probiotic Passion Fruit (Passiflora edulis Sims f. flavicarpa Deg.) Drink Using Lactobacillus reuteri and Microencapsulation via Spray Drying	https://doi.org/10.3390/foods9030335
Microencapsulation of probiotic Lactobacillus brevis ST-69 producing GABA using alginate supplemented with nanocrystalline starch	https://doi.org/10.1007/s10068-020-00812-9
Development and physico-chemical characterization of microencapsulated bifidobacteria in passion fruit juice: A functional non-dairy product for probiotic delivery	https://doi.org/10.1016/j.fbio.2018.05.006
Co-microencapsulation of γ-aminobutyric acid (GABA) and probiotic bacteria in thermostable and biocompatible exopolysaccharides matrix	https://doi.org/10.1016/j.lwt.2020.110293
Microencapsulation of probiotic starter culture in protein–carbohydrate carriers using spray and freeze-drying processes: Implementation in whey-based beverages	https://doi.org/10.1016/j.jfoodeng.2022.110948
Effects of microencapsulated probiotics and prebiotics on growth performance, antioxidative abilities, immune functions, and caecal microflora in broiler chickens	https://doi.org/10.1080/09540105.2018.1463972
Microencapsulation of Probiotic Strains by Lyophilization Is Efficient in Maintaining the Viability of Microorganisms and Modulation of Fecal Microbiota in Cats	https://doi.org/10.1155/2020/1293481
Effect of microencapsulation and mango peel powder on probiotics survival in ice cream	https://doi.org/10.1590/1981-6723.30919
Improved probiotic survival to in vitro gastrointestinal stress in a moussecontaining Lactobacillus acidophilus La-5 microencapsulated with inulin by spray drying	https://doi.org/10.1016/j.lwt.2018.10.010
Alginate-Persian Gum-Prebiotics microencapsulation impacts on the survival rate of Lactococcus lactis ABRIINW-N19 in orange juice	https://doi.org/10.1016/j.lwt.2020.109190
Alginate-microencapsulation of Lactobacillus casei and Bifidobacterium bifidum: Performances of encapsulated microorganisms and bead-validation in lamb rennet	https://doi.org/10.1016/j.lwt.2019.108349
Tarkhineh as a new microencapsulation matrix improves the quality and sensory characteristics of probiotic Lactococcus lactis KUMS-T18 enriched potato chips	https://doi.org/10.1038/s41598-021-92095-1
Microencapsulation of Lactobacillus rhamnosus HN001 by spray drying and its evaluation under gastrointestinal and storage conditions	https://doi.org/10.1016/j.lwt.2021.112485
Microencapsulation of Lactobacillus bulgaricus and survival assays under simulated gastrointestinal conditions	https://doi.org/10.1016/j.jff.2016.12.015
Synbiotic encapsulation of probiotic Latobacillus plantarum by alginate-arabinoxylan composite microspheres	https://doi.org/10.1016/j.lwt.2018.03.034
Effect of microencapsulation in whey protein and water-soluble chitosan derivative on the viability of the probiotic Kluyveromyces marxianus VM004 during storage and in simulated gastrointestinal conditions	https://doi.org/10.1016/j.lwt.2019.108844

## Sheet: Data unavailability
Article Title	DOI
Mucoadhesive probiotic backpacks with ROS nanoscavengers enhance the bacteriotherapy for inflammatory bowel diseases	https://doi.org/10.1126/sciadv.abp8798
Designated functional microcapsules loaded with green synthesis selenium nanorods and probiotics for enhancing stirred yogurt	https://doi.org/10.1038/s41598-022-18781-w
Probiotics‑loaded nanoparticles attenuated colon inflammation, oxidative stress, and apoptosis in colitis	https://doi.org/10.1038/s41598-022-08915-5
Comparative study of probiotic effects of Lactobacillus and Bifidobacteria strains on cholesterol levels, liver morphology and the gut microbiota in obese mice	https://doi.org/10.1007/s13167-017-0117-3
Probiotic Escherichia coli Nissle 1917-derived outer membrane vesicles enhance immunomodulation and antimicrobial activity in RAW264.7 macrophages	https://doi.org/10.1186/s12866-020-01953-
Characterization of Biosynthesized Silver Nanoparticles Using Lactobacillus rhamnosus GG and its In Vitro Assessment Against Colorectal Cancer Cells	https://doi.org/10.1007/s12602-019-09530-z
Dietary Effect of Probiotic and Prebiotic on Some Mucus Indices of Silver Carp (Hypophthalmichthys molitrix) Exposed to Silver Nanoparticles	https://doi.org/10.1007/s12011-021-03047-9
Assessment of biotoxicity of Cu nanoparticles with respect to probiotic strains of microorganisms and representatives of the normal flora of the intestine of broiler chickens	https://doi.org/10.1007/s11356-018-1761-4
Synergistic Antibacterial Efficiency of Bacteriocin and Silver Nanoparticles Produced by Probiotic Lactobacillus paracasei Against Multidrug Resistant Bacteria	https://doi.org/10.1007/s10989-018-9759-9
Development and application of anticancer fluorescent CdS nanoparticles enriched Lactobacillus bacteria as therapeutic microbots for human breast carcinoma	https://doi.org/10.1007/s00253-017-8298-1
Development of uncoated near-spherical gold nanoparticles for the label-free quantification of Lactobacillus rhamnosus GG by surface-enhanced Raman spectroscopy	https://doi.org/10.1007/s00216-019-01938-4
Probiotic Frozen Yoghurt Supplemented with Coconut Flour Green Nanoparticles	https://doi.org/10.2174/1573407215666191111121553
Probiotic-Mediated Biosynthesis of Silver Nanoparticles and Their Antibacterial Applications against Pathogenic Strains of Escherichia coli O157:H7	https://doi.org/10.3390/polym14091834
Lemon Exosome-like Nanoparticles-Manipulated Probiotics Protect Mice from C. diff Infection	https://doi.org/10.1016/j.isci.2020.101571
Multi-Strain-Probiotic-Loaded Nanoparticles Reduced Colon Inflammation and Orchestrated the Expressions of Tight Junction, NLRP3 Inflammasome and Caspase-1 Genes in DSS-Induced Colitis Model	https://doi.org/10.3390/pharmaceutics14061183
Probiotic-based nanoparticles for targeted microbiota modulation and immune restoration in bacterial pneumonia	https://doi.org/10.1093/nsr/nwac221
Biogenic selenium nanoparticles produced by Lactobacillus casei ATCC 393 inhibit colon cancer cell growth in vitro and in vivo	https://doi.org/10.1039/d0na00984a
Biosynthesis of Selenium Nanoparticles (via Bacillus subtilis BSN313), and Their Isolation, Characterization, and Bioactivities	https://doi.org/10.3390/molecules26185559
Highly Efficient Biotransformation and Production of Selenium Nanoparticles and Polysaccharides Using Potential Probiotic Bacillus subtilis T5	https://doi.org/10.3390/metabo12121204
A New Method of Producing a Natural Antibacterial Peptide by Encapsulated Probiotics Internalized with Inulin Nanoparticles as Prebiotics	https://doi.org/10.4014/jmb.1712.12008
Intracellular synthesis of gold nanoparticles by Gluconacetobacter liquefaciens for delivery of peptide CopA3 and ginsenoside and antiinflammatory effect on lipopolysaccharideactivated macrophages	https://doi.org/10.1080/21691401.2020.1748639
Interactions Between a Plant Probiotic and Nanoparticles on Plant Responses Related to Drought Tolerance	https://doi.org/10.1089/ind.2017.0033
Selenium Nanoparticles-Enriched Lactobacillus casei ATCC 393 Prevents Cognitive Dysfunction in Mice Through Modulating Microbiota-Gut-Brain Axis	https://doi.org/10.2147/IJN.S374024
Safety Evaluations of Bifidobacterium bifidum BGN4 and Bifidobacterium longum BORI	https://doi.org/10.3390/ijms19051422
Impact of a Novel Nano-Protectant on the Viability of Probiotic Bacterium Lactobacillus casei K17	https://doi.org/10.3390/foods10030529
Pullulan Nanoparticles as Prebiotics Enhance the Antibacterial Properties of Lactobacillus plantarum Through the Induction of Mild Stress in Probiotics	https://doi.org/10.3389/fmicb.2019.00142
Biogenic Synthesis of Novel Functionalized Selenium Nanoparticles by Lactobacillus casei ATCC 393 and Its Protective Effects on Intestinal Barrier Dysfunction Caused by Enterotoxigenic Escherichia coli K88	https://doi.org/10.3389/fmicb.2018.01129
Biotransformation of Selenium by Lactic Acid Bacteria: Formation of Seleno-Nanoparticles and Seleno-Amino Acids	https://doi.org/10.3389/fbioe.2020.00506
Enhanced viability of probiotics (Pediococcus pentosaceus Li05) by encapsulation in microgels doped with inorganic nanoparticles	https://doi.org/10.1016/j.foodhyd.2018.05.024
High-internal-phase emulsions (HIPEs) for co-encapsulation of probiotics and curcumin: enhanced survivability and controlled release	https://doi.org/10.1039/d0fo01659d
Selenium Nanoparticle-Enriched and Potential Probiotic, Lactiplantibacillus plantarum S14 Strain, a Diet Supplement Beneficial for Rainbow Trout	https://doi.org/10.3390/biology11101523
Antibiofilm and Antivirulence Activities of Gold and Zinc Oxide Nanoparticles Synthesized from Kimchi-Isolated Leuconostoc sp. Strain C2	https://doi.org/10.3390/antibiotics11111524
In Ovo Feeding Techniques of Green Nanoparticles of Silver and Probiotics: Evaluation of Performance, Physiological, and Microbiological Responses of Hatched One-Day-Old Broiler Chicks	https://doi.org/10.3390/ani13233725
Biosynthesis and characterization with antimicrobial activity of TiO2 nanoparticles using probiotic Bifidobacterium bifidum	http://dx.doi.org/10.14715/cmb/2020.66.7.17
HYPOGLYCEMIC POTENTIAL OF PROBIOTIC DNA LOADED CHITOSAN NANOPARTICLES: AN IN VIVO STUDY	http://dx.doi.org/10.22270/jddt.v7i2.1405
Activation of a passive, mesoporous silica nanoparticle layer through attachment of bacterially-derived carbon-quantum-dots for protection and functional enhancement of probiotics	https://doi.org/10.1016/j.mtbio.2022.100293
Protective effect of probiotic bacteria and its nanoformulation against cadmium-induced oxidative stress in male Wistar rat	https://doi.org/10.1016/j.jksus.2020.08.011
Novel production of natural bacteriocin via internalization of dextran nanoparticles into probiotics	https://doi.org/10.1016/j.biomaterials.2019.119360
Development of mushroom polysaccharide and probiotics based solid self-nanoemulsifying drug delivery system loaded with curcumin and quercetin to improve their dissolution rate and permeability: State of the art	https://doi.org/10.1016/j.ijbiomac.2021.08.170
Effects of food-grade inorganic nanoparticles on the probiotic properties of Lactobacillus plantarum and Lactobacillus fermentum	https://doi.org/10.1016/j.lwt.2020.110540
Preparation, characteristic and anti-inflammatory effect of selenium nanoparticle-enriched probiotic strain Enterococcus durans A8-1	https://doi.org/10.1016/j.jtemb.2022.127056
An enhanced pH-sensitive carrier based on alginate-Ca-EDTA in a set-type W1/O/W2 double emulsion model stabilized with WPI-EGCG covalent conjugates for probiotics colon-targeted release	https://doi.org/10.1016/j.foodhyd.2020.106460
Enhancing the storage and gastrointestinal passage viability of probiotic powder (Lactobacillus Plantarum) through encapsulation with pickering high internal phase emulsions stabilized with WPI-EGCG covalent conjugate nanoparticles	https://doi.org/10.1016/j.foodhyd.2021.106658
Probiotic and antioxidant properties of selenium-enrichedLactobacillus brevis LSe isolated from an Iranian traditional dairyproduct	http://dx.doi.org/10.1016/j.jtemb.2016.11.013
Comparative study on utilization of micro and nano sized starch particles for encapsulation of camel milk derived probiotics (Pediococcus acidolactici)	https://doi.org/10.1016/j.lwt.2019.04.078
Prebiotic effects of resistant starch nanoparticles on growth and proliferation of the probiotic Lactiplantibacillus plantarum subsp. plantarum	https://doi.org/10.1016/j.lwt.2021.112572
Evaluation of plant probiotic performance of Pseudomonas sp. encapsulated in alginate supplemented with salicylic acid and zinc oxide nanoparticles	https://doi.org/10.1016/j.ijbiomac.2020.10.110
A synbiotic multiparticulate microcapsule for enhancing inulin intestinal release and Bifidobacterium gastro-intestinal survivability	https://doi.org/10.1016/j.carbpol.2018.03.068
Impacts of dietary silver nanoparticles and probiotic administration on the microbiota of an in-vitro gut model	https://doi.org/10.1016/j.envpol.2018.11.019
Quantitative microbiological risk assessment of complex microbial community in Prawn farm wastewater and applicability of nanoparticles and probiotics for eliminating of antibiotic-resistant bacteria	https://doi.org/10.1016/j.jhazmat.2021.126418
Polyelectrolytes-stabilized liposomes for efficient encapsulation of Lactobacillus rhamnosus and improvement of its survivability under adverse conditions	https://doi.org/10.1016/j.foodchem.2021.131358
Surface modification of electrospun wound dressing material by Fe2O3 nanoparticles incorporating Lactobacillus strains for enhanced antimicrobial and antibiofilm activity	https://doi.org/10.1016/j.surfin.2021.101592
Investigation of Antioxidant and Cytotoxicity Effects of Silver Nanoparticles Produced by Biosynthesis Using Lactobacillus gasseri	https://doi.org/10.22092/ari.2021.355949.1747
Biogenic selenium nanoparticles synthesized by Lactobacillus casei ATCC 393 alleviate intestinal epithelial barrier dysfunction caused by oxidative stress via Nrf2 signaling-mediated mitochondrial pathway	https://doi.org/10.2147/IJN.S199193
Synthesis of silver nanoparticles using Lactobacillus bulgaricus and assessment of their antibacterial potential	https://doi.org/10.1590/1519-6984.232434
Exosome-Like Nanoparticles From Lactobacillus rhamnosus GG Protect Against Alcohol-Associated Liver Disease Through Intestinal Aryl Hydrocarbon Receptor in Mice	https://doi.org/10.1002/hep4.1679
Two-Sided Antibacterial Cellulose Combining Probiotics and Silver Nanoparticles	https://doi.org/10.3390/molecules26102848
Protective Effect of Lactobacillus rhamnosus GG on TiO2 Nanoparticles-Induced Oxidative Stress Damage in the Liver of Young Rats	https://doi.org/10.3390/nano11030803
E. coli Nissle microencapsulation in alginate-chitosan nanoparticles and its effect on Campylobacter jejuni in vitro	https://doi.org/10.1007/s00253-018-9417-3
Biogenic Gold Nanoparticle Supplementation to Plant Beneficial Pseudomonas monteilii was Found to Enhance its Plant Probiotic Effect	https://doi.org/10.1007/s00284-019-01649-0
Effect of zinc oxide nanoparticles and Bacillus coagulans as probiotic on growth, histomorphology of intestine, and immune parameters in broiler chickens	https://doi.org/10.1007/s00580-017-2605-1
Green Synthesized Silver Nanoparticles Using Lactobacillus Acidophilus as an Antioxidant, Antimicrobial, and Antibiofilm Agent Against Multi‑drug Resistant Enteroaggregative Escherichia Coli	https://doi.org/10.1007/s12602-022-09961-1
Biosynthesis of zinc oxide nanoparticles by cell‑biomass and supernatant of Lactobacillus plantarum TA4 and its antibacterial and biocompatibility properties	https://doi.org/10.1038/s41598-020-76402-w
Mucoadhesive probiotic backpacks with ROS nanoscavengers enhance the bacteriotherapy for inflammatory bowel diseases	https://science.org/doi/10.1126/sciadv.abp8798
In vitro digestion of sodium alginate/pectin co-encapsulated Lactobacillus bulgaricus and its application in yogurt bilayer beads	https://doi.org/10.1016/j.ijbiomac.2021.11.076
Evaluation of the growth response of spore forming lactic acid Bacillus–Bacillus coagulans in presence of oxide nanoparticles	https://doi.org/10.1007/s13204-020-01512-w
Bactericidal activity of lactic acid Bacillus in presence of oxide nanoparticles	10.55522/jmpas.V11I4.3907
Bacillus coagulans Alleviates Intestinal Damage Induced by TiO2 Nanoparticles in Mice on a High-Fat Diet	https://doi.org/10.3390%2Ffoods11213368
Effect of Dietary Bacillus coagulans and Different Forms of Zinc on Performance, Intestinal Microbiota, Carcass and Meat Quality of Broiler Chicken	https://doi.org/10.1007/s12602-019-09558-1
Antagonism Against Fish Pathogens by Cellular Components/Preparations of Bacillus coagulans (MTCC-9872) and It’s In Vitro Probiotic Characterisation	https://doi.org/10.1007/s00284-018-1506-0
The biosafety study of SiO2 nanoparticle on lactic acid bacillus– an approach towards safety on human gut immunity	10.55522/jmpas.V11I3.376
Stability of Bacillus coagulans IBRC‑M 10807 and Lactobacillus plantarum PTCC 1058 in Milk Proteins Concentrate (MPC)‑Based Edible Film	https://doi.org/10.1007/s41783-021-00106-3
Characterization of novel probiotic nanocomposite films based on nano chitosan/ nano cellulose/ gelatin for the preservation of fresh chicken fillets	https://doi.org/10.1016/j.lwt.2022.113429
Optimization of Alpha-Amylase Production by a Local Bacillus paramycoides Isolate and Immobilization on Chitosan-Loaded Barium Ferrite Nanoparticles	https://doi.org/10.3390/fermentation8050241					19
Cytotoxicity, apoptosis, and IL-8 gene expression induced by some foodborne pathogens in presence of Bacillus coagulans in HT-29 cells	https://doi.org/10.1016/j.micpath.2020.104685
Selective antifungal activity of silver nanoparticles: A comparative study between Candida tropicalis and Saccharomyces boulardii	https://doi.org/10.1016/j.colcom.2020.100280
Biological effect of copper oxide nanoparticles synthesized by Saccharomyces boulardii against of multidrug resistant bacteria isolated from diabetic foot infections	10.18137/cardiometry.2022.25.3140
Biosynthesis of zinc oxide nanoparticles using saccharomyces boulardii and study their biological activities	10.18137/cardiometry.2022.25.4150
Biosynthesis Of Selenium Nanoparticles Using Probiotic Bacillus Clausii And Their Antibacterial Efficacy Against Multidrug-Resistant Bacteria (MDR)	https://doi.org/10.47750/pnr.2022.13.S07.142
Biosynthesis of Nano-Calcite and Nano-Hydroxyapatite by the Probiotic Bacteria of Bacillus subtilis and Bacillus coagulans	https://doi.org/10.22037/afb.v9i4.38768
Nanoencapsulation of Saccharomycopsis fibuligera VIT-MN04 using electrospinning technique for easy gastrointestinal transit	https://doi.org/10.1049/iet-nbt.2020.0063
Coated probiotic-based drug carriers for oral delivery of tumor antigens	10.12211/2096-8280.2022-010
Co-encapsulation efficiency of silk sericin-alginate-prebiotics and the effectiveness of silk sericin coating layer on the survival of probiotic Lactobacillus casei	https://doi.org/10.1016/j.fbio.2022.101576
Mesoporous silica nanoparticle-encapsulated Bifidobacterium attenuates brain Aβ burden and improves olfactory dysfunction of APP/PS1 mice by nasal delivery	https://doi.org/10.1186/s12951-022-01642-z
Chicken embryos are a valuable model for the selection of Bacillus subtilis for probiotic purposes	https://doi.org/10.1007/s00203-022-03307-9
Effect of Dietary Supplementation of Novel Probiotic Bacteria Bacillus vireti 01 on Antioxidant Defence System of Freshwater Prawn Challenged with Pseudomonas aeruginosa	https://doi.org/10.1007/s12602-017-9317-3
Quantification Detection of Probiotic Bacteria Based on Plasmonic Gold-Nanoparticle Sensors	10.4236/ajac.2020.115017
Transcytosis of Bacillus subtilis extracellular vesicles through an in vitro intestinal epithelial cell model	https://doi.org/10.1038/s41598-020-60077-4
Preparation of Spray-Dried Functional Food: Effect of Adding Bacillus clausii Bacteria as a Co-Microencapsulating Agent on the Conservation of Resveratrol	https://doi.org/10.3390/pr8070849
L. plantarum WCFS1 enhances Treg frequencies by activating DCs even in absence of sampling of bacteria in the Peyer Patches	https://doi.org/10.1038/s41598-018-20243-1
Protective effect of Lactobacillus fermentum CQPC04 on dextran sulfate sodium–induced colitis in mice is associated with modulation of the nuclear factor-κB signaling pathway	https://doi.org/10.3168/jds.2019-16840
Selenium nanoparticles from Lactobacillus paracasei HM1 capable of antagonizing animal pathogenic fungi as a new source from human breast milk	https://doi.org/10.1016/j.sjbs.2021.07.059
Characterization of biogenically synthesized silver nanoparticles for therapeutic applications and enzyme nanocomplex generation	https://doi.org/10.1007/s13205-020-02450-8
Blends of Carbohydrate Polymers for the Co-Microencapsulation of Bacillus clausii and Quercetin as Active Ingredients of a Functional Food	https://doi.org/10.3390/polym14020236
Lactobacillus rhamnosus GG Ameliorated Long-Term Exposure to TiO2 Nanoparticles Induced Microbiota-Mediated Liver and Colon Inflammation and Fructose-Caused Metabolic Abnormality in Metabolism Syndrome Mice	https://doi.org/10.1021/acs.jafc.1c03301
In-Taken Labeling and in Vivo Tracing Foodborne Probiotics via DNA-Encapsulated Persistent Luminescence Nanoprobe Assisted Autofluorescence-Free Bioimaging	https://doi.org/10.1021/acs.jafc.8b05937
Attempts to Improve Antimicrobial Efficiency by MixedLactobacillus Extracts as Crude or Nano-formulated Against Pathogenic and Food Spoilage Bacteria, Molds and Yeasts	https://doi.org/10.33263/BRIAC124.54165430
Antioxidative and immunostimulatory effect of dietary cinnamon nanoparticles on the performance of Nile tilapia, Oreochromis niloticus (L.) and its susceptibility to hypoxia stress and Aeromonas hydrophila infection	https://doi.org/10.1016/j.fsi.2017.12.033

## Sheet: Selected Articles
Article Title	DOI
Effect of Eudragit S100 nanoparticles and alginate chitosan encapsulation on the viability of Lactobacillus acidophilus and Lactobacillus rhamnosus	https://doi.org/10.1186/s13568-017-0442-x
Survival of Lactobacillus Acidophilus as Probiotic Bacteria using Chitosan Nanoparticles	http://dx.doi.org/10.5829/idosi.ije.2017.30.04a.01
Cellulose Derivatives Enhanced Stability of Alginate-Based Beads Loaded with Lactobacillus plantarum LAB12 against Low pH, High Temperature and Prolonged Storag	https://doi.org/10.1007/s12602-017-9284-8
Extending viability of Lactobacillus plantarum and Lactobacillus johnsonii by microencapsulation in alginate microgels	http://dx.doi.org/10.1080/09637486.2017.1343285
Stability and efficiency of double-coated beads containing lactobacillus acidophilus obtained from the calcium alginate-chitosan and eudragit s100 nanoparticles microencapsulation
Impact of Microencapsulation on Two Probiotic Strains in Alginate Chitosan and Eudragit S100 Under Gastrointestinal and Normal Conditions.	https://doi.org/10.2174/1874070701913010059
Survival and stability of free and encapsulated probiotic bacteria under simulated gastrointestinal conditions and in ice cream	https://doi.org/10.1002/fsn3.1451
Enhanced viability of layer-by-layer encapsulated Lactobacillus pentosus using chitosan and sodium phytate	https://doi.org/10.1016/j.foodchem.2019.01.162
Viability of microencapsulated and non-microencapsulated Lactobacilli in a commercial beverage	https://doi.org/10.1016/j.btre.2020.e00432
